# Supplementary material for: Probing the hair detectability of prohibited substances in sports: an in vivo-in silico-clinical approach and analytical implications compared with plasma, urine, and faeces
Source: Arch Toxicol. 2024 Jan 15;98(3):779–90. doi: 10.1007/s00204-023-03667-1 (PMC10861659; doi:10.1007/s00204-023-03667-1)
Supplement: Supplementary file 2 — Supplementary file2 (XLSX 27 kb) [file 204_2023_3667_MOESM2_ESM.xlsx]

## Sheet: Model predict_Combined (2)
Table S5. The hair incorporation prediction results for the substances on the Prohibited List
Name	CASRN	SMILES	Classification	Incorporation Prediction	Incorporation Prediction (Score)	Applicability Domain
ANDROSTATRIENEDIONE	633-35-2	[H][C@@]12CCC(=O)[C@@]1(C)CC[C@@]1([H])[C@@]2([H])C=CC2=CC(=O)C=C[C@]12C	S4	P	1
CANRENONE	976-71-6	C[C@]12CC[C@H]3[C@@H](C=CC4=CC(=O)CC[C@]34C)[C@@H]1CC[C@@]21CCC(=O)O1	S5	P	1
EXEMESTANE	107868-30-4	C[C@]12CC[C@H]3[C@@H](CC(=C)C4=CC(=O)C=C[C@]34C)[C@@H]1CCC2=O	S4	P	1
FUROSEMIDE	54-31-9	NS(=O)(=O)C1=C(Cl)C=C(NCC2=CC=CO2)C(=C1)C(O)=O	S5	P	1
GESTRINONE	16320-04-0	CC[C@]12C=CC3=C4CCC(=O)C=C4CC[C@H]3[C@@H]1CC[C@@]2(O)C#C	S1	P	1
METHANDROSTENOLONE	72-63-9	C[C@]1(O)CC[C@H]2[C@@H]3CCC4=CC(=O)C=C[C@]4(C)[C@H]3CC[C@]12C	S1	P	1
QUINBOLONE	2487-63-0	C[C@]12CC[C@H]3[C@@H](CCC4=CC(=O)C=C[C@]34C)[C@@H]1CC[C@@H]2OC1=CCCC1	S1	P	1
TESTOLACTONE	968-93-4	C[C@]12CC[C@H]3[C@@H](CCC4=CC(=O)C=C[C@]34C)[C@@H]1CCC(=O)O2	S4	P	1
TIBOLONE	5630-53-5	C[C@@H]1CC2=C(CCC(=O)C2)[C@H]2CC[C@@]3(C)[C@@H](CC[C@@]3(O)C#C)[C@H]12	S1	P	1
TOREMIFENE	89778-26-7	CN(C)CCOC1=CC=C(C=C1)C(=C(\CCCl)C1=CC=CC=C1)\C1=CC=CC=C1	S4	P	1
1-ANDROSTERONE	23633-63-8	C[C@]12CC[C@H]3[C@@H](CC[C@H]4C[C@@H](O)C=C[C@]34C)[C@@H]1CCC2=O	S1	P	0.995
BOLASTERONE	1605-89-6	C[C@@H]1CC2=CC(=O)CC[C@]2(C)[C@H]2CC[C@@]3(C)[C@@H](CC[C@]3(C)O)[C@H]12	S1	P	0.995
BOLDENONE	846-48-0	[H][C@@]12CC[C@H](O)[C@@]1(C)CC[C@@]1([H])[C@@]2([H])CCC2=CC(=O)C=C[C@]12C	S1	P	0.995
CALUSTERONE	17021-26-0	C[C@H]1CC2=CC(=O)CC[C@]2(C)[C@H]2CC[C@@]3(C)[C@@H](CC[C@]3(C)O)[C@H]12	S1	P	0.995
CLOBENZOREX	13364-32-4	CC(CC1=CC=CC=C1)NCC1=CC=CC=C1Cl	S6	P	0.995
CLOSTEBOL	1093-58-9	C[C@]12CC[C@H]3[C@@H](CCC4=C(Cl)C(=O)CC[C@]34C)[C@@H]1CC[C@@H]2O	S1	P	0.995
DROLOXIFENE	82413-20-5	CC\C(=C(\C1=CC=C(OCCN(C)C)C=C1)C1=CC=CC(O)=C1)C1=CC=CC=C1	S4	P	0.995
ETHACRYNIC ACID	58-54-8	CCC(=C)C(=O)C1=CC=C(OCC(O)=O)C(Cl)=C1Cl	S5	P	0.995
FAMPROFAZONE	22881-35-2	CC(C)C1=C(CN(C)C(C)CC2=CC=CC=C2)N(C)N(C1=O)C1=CC=CC=C1	S6	P	0.995
FORMESTANE	566-48-3	[H][C@@]12CCC(=O)[C@@]1(C)CC[C@@]1([H])[C@@]2([H])CCC2=C(O)C(=O)CC[C@]12C	S4	P	0.995
METHYLTESTOSTERONE	58-18-4	C[C@]1(O)CC[C@H]2[C@@H]3CCC4=CC(=O)CC[C@]4(C)[C@H]3CC[C@]12C	S1	P	0.995
MIBOLERONE	3704-09-4	C[C@@H]1CC2=CC(=O)CC[C@@H]2[C@H]2CC[C@@]3(C)[C@@H](CC[C@]3(C)O)[C@H]12	S1	P	0.995
NORCLOSTEBOL	13583-21-6	[H][C@@]12CC[C@H](O)[C@@]1(C)CC[C@]1([H])[C@@]3([H])CCC(=O)C(Cl)=C3CC[C@@]21[H]	S1	P	0.995
OSPEMIFENE	128607-22-7	OCCOC1=CC=C(C=C1)C(=C(\CCCl)C1=CC=CC=C1)\C1=CC=CC=C1	S4	P	0.995
OXYMESTERONE	145-12-0	C[C@]1(O)CC[C@H]2[C@@H]3CCC4=C(O)C(=O)CC[C@]4(C)[C@H]3CC[C@]12C	S1	P	0.995
RIMEXOLONE	49697-38-3	COC(=O)[C@@]1(C)[C@H](C)C[C@H]2[C@@H]3CCC4=CC(=O)C=C[C@]4(C)[C@H]3[C@@H](O)C[C@]12C	S9	P	0.995
SIBUTRAMINE	106650-56-0	CC(C)CC(N(C)C)C1(CCC1)C1=CC=C(Cl)C=C1	S6	P	0.995
TAMOXIFEN	10540-29-1	CC\C(=C(/C1=CC=CC=C1)C1=CC=C(OCCN(C)C)C=C1)C1=CC=CC=C1	S4	P	0.995
ANDROSTERONE	53-41-8	[H][C@@]12CCC(=O)[C@@]1(C)CC[C@@]1([H])[C@@]2([H])CC[C@@]2([H])C[C@H](O)CC[C@]12C	S1	P	0.99
BENFLUOREX	23602-78-0	CC(CC1=CC(=CC=C1)C(F)(F)F)NCCOC(=O)C1=CC=CC=C1	S6	P	0.99
BENZYLHYDROCHLOROTHIAZIDE	1824-50-6	NS(=O)(=O)C1=CC2=C(NC(CC3=CC=CC=C3)NS2(=O)=O)C=C1Cl	S5	P	0.99
DROSTANOLONE	58-19-5	C[C@@H]1C[C@@]2(C)[C@@H](CC[C@H]3[C@@H]4CC[C@H](O)[C@@]4(C)CC[C@H]23)CC1=O	S1	P	0.99
EPITESTOSTERONE	481-30-1	[H][C@@]12CC[C@@H](O)[C@@]1(C)CC[C@@]1([H])[C@@]2([H])CCC2=CC(=O)CC[C@]12C	S1	P	0.99
ETIOCHOLANOLONE	53-42-9	C[C@]12CC[C@H]3[C@@H](CC[C@@H]4C[C@H](O)CC[C@]34C)[C@@H]1CCC2=O	S1	P	0.99
JWH-018	209414-07-3	CCCCCN1C=C(C(=O)C2=CC=CC3=CC=CC=C23)C2=CC=CC=C12	S8	P	0.99
LETROZOLE	112809-51-5	N#CC1=CC=C(C=C1)C(N1C=NC=N1)C1=CC=C(C=C1)C#N	S4	P	0.99
MEDRYSONE	2668-66-8	C[C@H]1C[C@H]2[C@@H]3CC[C@H](C(C)=O)[C@@]3(C)C[C@H](O)[C@@H]2[C@@]2(C)CCC(=O)C=C12	S9	P	0.99
MESTANOLONE	521-11-9	[H][C@@]12CC[C@](C)(O)[C@@]1(C)CC[C@@]1([H])[C@@]2([H])CC[C@@]2([H])CC(=O)CC[C@]12C	S1	P	0.99
MESTEROLONE	1424-00-6	[H][C@@]12CC[C@H](O)[C@@]1(C)CC[C@@]1([H])[C@@]2([H])CC[C@@]2([H])CC(=O)C[C@H](C)[C@]12C	S1	P	0.99
OXANDROLONE	53-39-4	C[C@]1(O)CC[C@H]2[C@@H]3CC[C@H]4CC(=O)OC[C@]4(C)[C@H]3CC[C@]12C	S1	P	0.99
OXYMETHOLONE	434-07-1	[H][C@@]12CC[C@](C)(O)[C@@]1(C)CC[C@@]1([H])[C@@]2([H])CC[C@@]2([H])CC(=O)\C(C[C@]12C)=C/O	S1	P	0.99
S-23	1010396-29-8	CC(O)(COC1=CC(F)=C(Cl)C=C1)C(=O)NC1=CC(=C(C=C1)C#N)C(F)(F)F	S1	P	0.99
STENBOLONE	5197-58-0	CC1=C[C@@]2(C)[C@@H](CC[C@H]3[C@@H]4CC[C@H](O)[C@@]4(C)CC[C@H]23)CC1=O	S1	P	0.99
7-KETO-DHEA	566-19-8	[H][C@@]12CCC(=O)[C@@]1(C)CC[C@@]1([H])[C@@]2([H])C(=O)C=C2C[C@@H](O)CC[C@]12C	S1	P	0.985
AMFETAMINIL	17590-01-1	CC(CC1=CC=CC=C1)NC(C#N)C1=CC=CC=C1	S6	P	0.985
AMIPHENAZOLE	490-55-1	NC1=NC(N)=C(S1)C1=CC=CC=C1	S6	P	0.985
ANDARINE	401900-40-1	CC(=O)NC1=CC=C(OC[C@](C)(O)C(=O)NC2=CC(=C(C=C2)[N+]([O-])=O)C(F)(F)F)C=C1	S1	P	0.985
FLUOXYMESTERONE	76-43-7	C[C@]1(O)CC[C@H]2[C@@H]3CCC4=CC(=O)CC[C@]4(C)[C@@]3(F)[C@@H](O)C[C@]12C	S1	P	0.985
METHANDRIOL	521-10-8	[H][C@@]12CC[C@](C)(O)[C@@]1(C)CC[C@@]1([H])[C@@]2([H])CC=C2C[C@@H](O)CC[C@]12C	S1	P	0.985
METOLAZONE	17560-51-9	CC1NC2=CC(Cl)=C(C=C2C(=O)N1C1=CC=CC=C1C)S(N)(=O)=O	S5	P	0.985
NORETHANDROLONE	52-78-8	CC[C@]1(O)CC[C@H]2[C@@H]3CCC4=CC(=O)CC[C@@H]4[C@H]3CC[C@]12C	S1	P	0.985
PENTAZOCINE	359-83-1	C[C@@H]1[C@@H]2CC3=C(C=C(O)C=C3)[C@@]1(C)CCN2CC=C(C)C	S7	P	0.985
VOROZOLE	129731-10-8	CN1N=NC2=C1C=C(C=C2)[C@@H](N1C=NC=N1)C1=CC=C(Cl)C=C1	S4	P	0.985
ANASTROZOLE	120511-73-1	CC(C)(C#N)C1=CC(=CC(CN2C=NC=N2)=C1)C(C)(C)C#N	S4	P	0.98
ANDROST-4-ENE-3Α,17Α-DIOL	15183-38-7	C[C@]12CC[C@H]3[C@@H](CCC4=C[C@H](O)CC[C@]34C)[C@@H]1CC[C@H]2O	S1	P	0.98
OXABOLONE	4721-69-1	C[C@]12CC[C@H]3[C@@H](CCC4=C(O)C(=O)CC[C@H]34)[C@@H]1CC[C@@H]2O	S1	P	0.98
PROPRANOLOL	525-66-6	CC(C)NCC(O)COC1=C2C=CC=CC2=CC=C1	P1	P	0.98
RAD140	1182367-47-0	C[C@H](O)[C@@H](NC1=C(C)C(Cl)=C(C=C1)C#N)C1=NN=C(O1)C1=CC=C(C=C1)C#N	S1	P	0.98
19-NORANDROSTERONE	1225-01-0	CC12CCC3C4CCC(CC4CCC3C1CCC2=O)O	S1	P	0.975
19-NORETIOCHOLANOLONE	33036-33-8	C[C@]12CC[C@H]3[C@@H](CC[C@@H]4C[C@H](O)CC[C@H]34)[C@@H]1CCC2=O	S1	P	0.975
5Α-ANDROSTANE-3Α,17Α-DIOL	6165-21-5	C[C@]12CC[C@H]3[C@@H](CC[C@H]4C[C@H](O)CC[C@]34C)[C@@H]1CC[C@H]2O	S1	P	0.975
5Α-ANDROSTANE-3Α,17Β-DIOL	1852-53-5	[H][C@@]12CC[C@H](O)[C@@]1(C)CC[C@@]1([H])[C@@]2([H])CC[C@@]2([H])C[C@H](O)CC[C@]12C	S1	P	0.975
5Α-ANDROSTANE-3Β,17Β-DIOL	571-20-0	[H][C@@]12CC[C@H](O)[C@@]1(C)CC[C@@]1([H])[C@@]2([H])CC[C@@]2([H])C[C@@H](O)CC[C@]12C	S1	P	0.975
5Β-ANDROSTANE-3Α,17Β-DIOL	1851-23-6	[H][C@@]12CC[C@H](O)[C@@]1(C)CC[C@@]1([H])[C@@]2([H])CC[C@]2([H])C[C@H](O)CC[C@]12C	S1	P	0.975
NORBOLETONE	797-58-0	[H][C@@]12CC[C@@](O)(CC)[C@@]1(CC)CC[C@]1([H])[C@@]3([H])CCC(=O)C=C3CC[C@@]21[H]	S1	P	0.975
PENBUTOLOL	38363-40-5	CC(C)(C)NC[C@H](O)COC1=CC=CC=C1C1CCCC1	P1	P	0.975
SR9009	1379686-30-2	CCOC(=O)N1CCC(CN(CC2=CC=C(S2)[N+]([O-])=O)CC2=CC=C(Cl)C=C2)C1	S4	P	0.975
HU-210	112830-95-2	CCCCCCC(C)(C)C1=CC(O)=C2[C@@H]3CC(CO)=CC[C@H]3C(C)(C)OC2=C1	S8	P	0.97
OXPRENOLOL	6452-71-7	CC(C)NCC(O)COC1=CC=CC=C1OCC=C	P1	P	0.97
TERTATOLOL	83688-84-0	CC(C)(C)NCC(O)COC1=CC=CC2=C1SCCC2	P1	P	0.97
TRIMETOQUINOL	18559-59-6	Cl.COC1=CC(C[C@@H]2NCCC3=C2C=C(O)C(O)=C3)=CC(OC)=C1OC	S3	P	0.97
BEVANTOLOL	59170-23-9	CC1=CC(=CC=C1)OCC(CNCCC2=CC(=C(C=C2)OC)OC)O	P1	P	0.965
CYCLOFENIL	2624-43-3	CC(=O)OC1=CC=C(C=C1)C(=C1CCCCC1)C1=CC=C(OC(C)=O)C=C1	S4	P	0.965
VOXELOTOR	1446321-46-5	CC(C)N1N=CC=C1C1=C(COC2=CC=CC(O)=C2C=O)C=CC=N1	M1	P	0.965
PRENYLAMINE	390-64-7	CC(CC1=CC=CC=C1)NCCC(C1=CC=CC=C1)C1=CC=CC=C1	S6	P	0.965	Out of AD
BENDROFLUMETHIAZIDE	73-48-3	NS(=O)(=O)C1=C(C=C2NC(CC3=CC=CC=C3)NS(=O)(=O)C2=C1)C(F)(F)F	S5	P	0.96
CLOBETASOL	25122-41-2	C[C@H]1C[C@H]2[C@@H]3CCC4=CC(=O)C=C[C@]4(C)[C@@]3(F)[C@@H](O)C[C@]2(C)[C@@]1(O)C(=O)CCl	S9	P	0.96
DESOXIMETASONE	382-67-2	C[C@@H]1C[C@H]2[C@@H]3CCC4=CC(=O)C=C[C@]4(C)[C@@]3(F)[C@@H](O)C[C@]2(C)[C@H]1C(=O)CO	S9	P	0.96
DIFLUCORTOLONE	2607-06-9	C[C@@H]1C[C@H]2[C@@H]3C[C@H](F)C4=CC(=O)C=C[C@]4(C)[C@@]3(F)[C@@H](O)C[C@]2(C)[C@H]1C(=O)CO	S9	P	0.96
FLUOROMETHOLONE	426-13-1	C[C@H]1C[C@H]2[C@@H]3CC[C@](O)(C(C)=O)[C@@]3(C)C[C@H](O)[C@]2(F)[C@@]2(C)C=CC(=O)C=C12	S9	P	0.96
LOTEPREDNOL	129260-79-3	C[C@]12C[C@H](O)[C@H]3[C@@H](CCC4=CC(=O)C=C[C@]34C)[C@@H]1CC[C@]2(O)C(=O)OCCl	S9	P	0.96
PROBENECID	57-66-9	CCCN(CCC)S(=O)(=O)C1=CC=C(C=C1)C(O)=O	S5	P	0.96
HALOBETASOL	98651-66-2	C[C@H]1C[C@H]2[C@@H]3C[C@H](F)C4=CC(=O)C=C[C@]4(C)[C@@]3(F)[C@@H](O)C[C@]2(C)[C@@]1(O)C(=O)CCl	S9	P	0.955
INDAPAMIDE	26807-65-8	CC1CC2=C(C=CC=C2)N1NC(=O)C1=CC(=C(Cl)C=C1)S(N)(=O)=O	S5	P	0.955
MODAFINIL	68693-11-8	NC(=O)CS(=O)C(C1=CC=CC=C1)C1=CC=CC=C1	S6	P	0.955
AMINOGLUTETHIMIDE	125-84-8	CCC1(CCC(=O)NC1=O)C1=CC=C(N)C=C1	S4	P	0.95
MOMETASONE	105102-22-5	[H][C@@]12C[C@@H](C)[C@](O)(C(=O)CCl)[C@@]1(C)C[C@H](O)[C@@]1(Cl)[C@@]2([H])CCC2=CC(=O)C=C[C@]12C	S9	P	0.95
TRICHLORMETHIAZIDE	133-67-5	NS(=O)(=O)C1=C(Cl)C=C2NC(NS(=O)(=O)C2=C1)C(Cl)Cl	S5	P	0.95
CLOBETASONE	54063-32-0	[H][C@@]12C[C@H](C)[C@](O)(C(=O)CCl)[C@@]1(C)CC(=O)[C@@]1(F)[C@@]2([H])CCC2=CC(=O)C=C[C@]12C	S9	P	0.945
METIPRANOLOL	22664-55-7	CC(C)NCC(O)COC1=CC(C)=C(OC(C)=O)C(C)=C1C	P1	P	0.945
NIPRADILOL	81486-22-8	CC(C)NCC(O)COC1=C2OCC(CC2=CC=C1)O[N+]([O-])=O	P1	P	0.945
FENBUTRAZATE	4378-36-3	CCC(C(=O)OCCN1CCOC(C1C)C1=CC=CC=C1)C1=CC=CC=C1	S6	P	0.94
HYDROMORPHONE	466-99-9	[H][C@@]12OC3=C(O)C=CC4=C3[C@@]11CCN(C)[C@H](C4)[C@]1([H])CCC2=O	S7	P	0.94
BENZFETAMINE	156-08-1	C[C@@H](CC1=CC=CC=C1)N(C)CC1=CC=CC=C1	S6	P	0.94
BUNOLOL	27591-01-1	CC(C)(C)NCC(O)COC1=CC=CC2=C1CCCC2=O	P1	P	0.935
FLUOCORTIN	33124-50-4	C[C@@H]1C[C@H]2[C@@H]3C[C@H](F)C4=CC(=O)C=C[C@]4(C)[C@H]3[C@@H](O)C[C@]2(C)[C@H]1C(=O)C(O)=O	S9	P	0.935
LEVOBUNOLOL	47141-42-4	CC(C)(C)NC[C@H](O)COC1=CC=CC2=C1CCCC2=O	P1	P	0.935
OSILODROSTAT	928134-65-0	[H][C@@]1(CCC2=CN=CN12)C1=C(F)C=C(C=C1)C#N	S1	P	0.935
MEPINDOLOL	23694-81-7	CC(C)NCC(O)COC1=C2C=C(C)NC2=CC=C1	P1	P	0.925
MESOCARB	34262-84-5	CC(CC1=CC=CC=C1)[N+]1=NOC([N-]C(=O)NC2=CC=CC=C2)=C1	S6	P	0.925
ZERANOL	26538-44-3	C[C@H]1CCC[C@H](O)CCCCCC2=C(C(O)=CC(O)=C2)C(=O)O1	S1	P	0.92
BETAXOLOL	63659-18-7	CC(C)NCC(O)COC1=CC=C(CCOCC2CC2)C=C1	P1	P	0.915
LEVOBETAXOLOL	93221-48-8	CC(C)NC[C@H](O)COC1=CC=C(CCOCC2CC2)C=C1	P1	P	0.915
ADRAFINIL	63547-13-7	ONC(=O)CS(=O)C(C1=CC=CC=C1)C1=CC=CC=C1	S6	P	0.91
ALPRENOLOL	13655-52-2	CC(C)NCC(O)COC1=C(CC=C)C=CC=C1	P1	P	0.91
FORMEBOLONE	2454-11-7	C[C@]1(O)CC[C@H]2[C@@H]3CCC4=CC(=O)C(C=O)=C[C@]4(C)[C@H]3[C@H](O)C[C@]12C	S1	P	0.91
PINDOLOL	13523-86-9	CC(C)NCC(O)COC1=C2C=CNC2=CC=C1	P1	P	0.91
BUMETANIDE	28395-03-1	CCCCNC1=CC(=CC(=C1OC1=CC=CC=C1)S(N)(=O)=O)C(O)=O	S5	P	0.905
TRIMETAZIDINE	5011-34-7	COC1=C(OC)C(OC)=C(CN2CCNCC2)C=C1	S4	P	0.9
SPIRONOLACTONE	52-01-7	[H][C@@]12CC[C@@]3(CCC(=O)O3)[C@@]1(C)CC[C@@]1([H])[C@@]2([H])[C@@H](CC2=CC(=O)CC[C@]12C)SC(C)=O	S5	P	0.895
FENCAMFAMIN	1209-98-9	CCNC1C2CCC(C2)C1C1=CC=CC=C1	S6	P	0.89
MECLOFENOXATE	51-68-3	CN(C)CCOC(=O)COC1=CC=C(Cl)C=C1	S6	P	0.89
METOPROLOL	51384-51-1	COCCC1=CC=C(OCC(O)CNC(C)C)C=C1	P1	P	0.89
ESMOLOL	81147-92-4	COC(=O)CCC1=CC=C(OCC(O)CNC(C)C)C=C1	P1	P	0.885
FENFLURAMINE	458-24-2	CCNC(C)CC1=CC(=CC=C1)C(F)(F)F	S6	P	0.885
FULVESTRANT	129453-61-8	[H][C@@]12CC[C@H](O)[C@@]1(C)CC[C@]1([H])C3=C(C[C@@H](CCCCCCCCCS(=O)CCCC(F)(F)C(F)(F)F)[C@@]21[H])C=C(O)C=C3	S4	P	0.885
SELEGILINE	14611-51-9	C[C@H](CC1=CC=CC=C1)N(C)CC#C	S6	P	0.885
ISOMETHEPTENE	503-01-5	CNC(C)CCC=C(C)C	S6	P	0.88
NORFENFLURAMINE	19036-73-8	C[C@@H](N)CC1=CC(=CC=C1)C(F)(F)F	S6	P	0.88
PETHIDINE	57-42-1	CCOC(=O)C1(CCN(C)CC1)C1=CC=CC=C1	S7	P	0.88
AMFEPRAMONE	90-84-6	CCN(CC)C(C)C(=O)C1=CC=CC=C1	S6	P	0.88
FENPROPOREX	16397-28-7	CC(CC1=CC=CC=C1)NCCC#N	S6	P	0.88
MEFENOREX	17243-57-1	CC(CC1=CC=CC=C1)NCCCCl	S6	P	0.88
TULOBUTEROL	41570-61-0	CC(C)(C)NCC(O)C1=CC=CC=C1Cl	S3	P	0.875
MEPHENTERMINE	100-92-5	CNC(C)(C)CC1=CC=CC=C1	S6	P	0.875
PHENTERMINE	122-09-8	CC(C)(N)CC1=CC=CC=C1	S6	P	0.875	Out of AD
CLORPRENALINE	3811-25-4	CC(C)NCC(O)C1=C(Cl)C=CC=C1	S3	P	0.87
LEVMETAMFETAMINE	33817-09-3	CN[C@H](C)CC1=CC=CC=C1	S6	P	0.87
PHENPROMETHAMINE	93-88-9	CNCC(C)C1=CC=CC=C1	S6	P	0.87
ETILAMFETAMINE	457-87-4	CCNC(C)CC1=CC=CC=C1	S6	P	0.87	Out of AD
CROPROPAMIDE	633-47-6	CCCN(C(CC)C(=O)N(C)C)C(=O)\C=C\C	S6	P	0.865
DORZOLAMIDE	120279-96-1	CCN[C@H]1C[C@H](C)S(=O)(=O)C2=C1C=C(S2)S(N)(=O)=O	S5	P	0.865
HYDROCHLOROTHIAZIDE	58-93-5	NS(=O)(=O)C1=CC2=C(NCNS2(=O)=O)C=C1Cl	S5	P	0.865
PROLINTANE	493-92-5	CCCC(CC1=CC=CC=C1)N1CCCC1	S6	P	0.865
METHOXYPHENAMINE	93-30-1	CNC(C)CC1=CC=CC=C1OC	S3	P	0.865
PHENDIMETRAZINE	634-03-7	CC1C(OCCN1C)C1=CC=CC=C1	S6	P	0.86
FLUTICASONE	90566-53-3	[H][C@@]12C[C@@H](C)[C@](O)(C(=O)SCF)[C@@]1(C)C[C@H](O)[C@@]1(F)[C@@]2([H])C[C@H](F)C2=CC(=O)C=C[C@]12C	S9	P	0.855
MANNITOL	69-65-8	OC[C@@H](O)[C@@H](O)[C@H](O)[C@H](O)CO	S5	P	0.85
METHYLPHENIDATE	113-45-1	COC(=O)C(C1CCCCN1)C1=CC=CC=C1	S6	P	0.85
PIRBUTEROL	38677-81-5	CC(C)(C)NCC(O)C1=NC(CO)=C(O)C=C1	S3	P	0.84
LEVALBUTEROL	34391-04-3	CC(C)(C)NC[C@H](O)C1=CC(CO)=C(O)C=C1	S3	P	0.835
LEVOSALBUTAMOL	34391-04-3	CC(C)(C)NC[C@H](O)C1=CC(CO)=C(O)C=C1	S3	P	0.835
NIKETHAMIDE	59-26-7	CCN(CC)C(=O)C1=CC=CN=C1	S6	P	0.835
SALBUTAMOL	18559-94-9	CC(C)(C)NCC(O)C1=CC=C(O)C(CO)=C1	S3	P	0.835
P-METHYLAMPHETAMINE	64-11-9	CC(N)CC1=CC=C(C)C=C1	S6	P	0.83
HEPTAMINOL	372-66-7	CC(N)CCCC(C)(C)O	S6	P	0.82
TERBUTALINE	23031-25-6	CC(C)(C)NCC(O)C1=CC(O)=CC(O)=C1	S3	P	0.82
CHLOROTHIAZIDE	58-94-6	C1=C2C(=CC(=C1Cl)S(=O)(=O)N)S(=O)(=O)N=CN2	S5	P	0.815
METHYLEPHEDRINE	552-79-4	C[C@@H]([C@H](O)C1=CC=CC=C1)N(C)C	S6	P	0.815
BRINZOLAMIDE	138890-62-7	CCN[C@H]1CN(CCCOC)S(=O)(=O)C2=C1C=C(S2)S(N)(=O)=O	S5	P	0.81
PHENMETRAZINE	134-49-6	CC1NCCOC1C1=CC=CC=C1	S6	P	0.81
DEXTROSE	50-99-7	OC[C@@H](O)[C@@H](O)[C@H](O)[C@@H](O)C=O	S5	P	0.8
PENTETRAZOL	54-95-5	C1CCN2N=NN=C2CC1	S6	P	0.8
LABETALOL	36894-69-6	CC(CCC1=CC=CC=C1)NCC(O)C1=CC=C(O)C(=C1)C(N)=O	P1	P	0.795
PHENETHYLAMINE	64-04-0	NCCC1=CC=CC=C1	S6	P	0.78
ZILPATEROL	119520-05-7	CC(C)N[C@H]1CCN2C(=O)NC3=CC=CC([C@@H]1O)=C23	S1	P	0.78
TRIAMTERENE	396-01-0	NC1=NC(N)=C2N=C(C(N)=NC2=N1)C1=CC=CC=C1	S5	P	0.775
METAPROTERENOL	586-06-1	CC(C)NCC(O)C1=CC(O)=CC(O)=C1	S3	P	0.765
ORCIPRENALINE	586-06-1	CC(C)NCC(O)C1=CC(O)=CC(O)=C1	S3	P	0.765
LEVORMELOXIFENE	78994-23-7	COC1=CC=C2[C@H]([C@H](C3=CC=CC=C3)C(C)(C)OC2=C1)C1=CC=C(OCCN2CCCC2)C=C1	S4	P	0.745
CROTETAMIDE	6168-76-9	CCC(N(CC)C(=O)\C=C\C)C(=O)N(C)C	S6	P	0.74
PREDNICARBATE	73771-04-7	[H][C@]12[C@@H](O)C[C@@]3(C)[C@@H](CC[C@]3(OC(=O)OCC)C(=O)COC(=O)CC)[C@@H]1CCC1=CC(=O)C=C[C@]21C	S9	P	0.74
BOPINDOLOL	62658-63-3	CC1=CC2=C(OCC(CNC(C)(C)C)OC(=O)C3=CC=CC=C3)C=CC=C2N1	P1	P	0.735
ISOETHARINE	530-08-5	CCC(NC(C)C)C(O)C1=CC=C(O)C(O)=C1	S3	P	0.735
ACETAZOLAMIDE	59-66-5	CC(=O)NC1=NN=C(S1)S(N)(=O)=O	S5	P	0.72
BISOPROLOL	66722-44-9	CC(C)NCC(O)COC1=CC=C(COCCOC(C)C)C=C1	P1	P	0.72
REPROTEROL	54063-54-6	CN1C2=C(N(CCCNCC(O)C3=CC(O)=CC(O)=C3)C=N2)C(=O)N(C)C1=O	S3	P	0.705
DESMOPRESSIN	16679-58-6	NC(=O)CC[C@@H]1NC(=O)[C@H](CC2=CC=CC=C2)NC(=O)[C@H](CC2=CC=C(O)C=C2)NC(=O)CCSSC[C@H](NC(=O)[C@H](CC(N)=O)NC1=O)C(=O)N1CCC[C@H]1C(=O)N[C@H](CCCNC(N)=N)C(=O)NCC(N)=O	S5	P	0.695	Out of AD
GONADORELIN	33515-09-2	CC(C)C[C@H](NC(=O)CNC(=O)[C@H](CC1=CC=C(O)C=C1)NC(=O)[C@H](CO)NC(=O)[C@H](CC1=CNC2=C1C=CC=C2)NC(=O)[C@H](CC1=CNC=N1)NC(=O)[C@@H]1CCC(=O)N1)C(=O)N[C@@H](CCCNC(N)=N)C(=O)N1CCC[C@H]1C(=O)NCC(N)=O	S2	P	0.695	Out of AD
GOSERELIN	65807-02-5	CC(C)C[C@H](NC(=O)[C@@H](COC(C)(C)C)NC(=O)[C@H](CC1=CC=C(O)C=C1)NC(=O)[C@H](CO)NC(=O)[C@H](CC1=CNC2=C1C=CC=C2)NC(=O)[C@H](CC1=CNC=N1)NC(=O)[C@@H]1CCC(=O)N1)C(=O)N[C@@H](CCCNC(N)=N)C(=O)N1CCC[C@H]1C(=O)NNC(N)=O	S2	P	0.695	Out of AD
TRIPTORELIN	57773-63-4	CC(C)C[C@H](NC(=O)[C@@H](CC1=CNC2=CC=CC=C12)NC(=O)[C@H](CC1=CC=C(O)C=C1)NC(=O)[C@H](CO)NC(=O)[C@H](CC1=CNC2=CC=CC=C12)NC(=O)[C@H](CC1=CNC=N1)NC(=O)[C@@H]1CCC(=O)N1)C(=O)N[C@@H](CCCNC(N)=N)C(=O)N1CCC[C@H]1C(=O)NCC(N)=O	S2	P	0.695	Out of AD
ARGON	7440-37-1	[Ar]	S2	P	0.693	Out of AD
COBALT	7440-48-4	[Co]	S2	P	0.693	Out of AD
XENON	7440-63-3	[Xe]	S2	P	0.693	Out of AD
BENZYLPIPERAZINE	2759-28-6	C(N1CCNCC1)C1=CC=CC=C1	S6	P	0.685
ISOXSUPRINE	395-28-8	CC(COC1=CC=CC=C1)NC(C)C(O)C1=CC=C(O)C=C1	S3	P	0.68
RIMITEROL	32953-89-2	O[C@H]([C@H]1CCCCN1)C1=CC(O)=C(O)C=C1	S3	P	0.675
TOLVAPTAN	150683-30-0	CC1=CC=CC=C1C(=O)NC1=CC=C(C(=O)N2CCCC(O)C3=C2C=CC(Cl)=C3)C(C)=C1	S5	P	0.675
SOLRIAMFETOL	178429-62-4	N[C@@H](COC(N)=O)CC1=CC=CC=C1	S6	P	0.67
CARTEOLOL	51781-06-7	CC(C)(C)NCC(O)COC1=C2CCC(=O)NC2=CC=C1	P1	P	0.66
PSEUDOEPHEDRINE	90-82-4	CN[C@@H](C)[C@@H](O)C1=CC=CC=C1	S6	P	0.66
BUSERELIN	57982-77-1	CCNC(=O)[C@@H]1CCCN1C(=O)[C@H](CCCNC(N)=N)NC(=O)[C@H](CC(C)C)NC(=O)[C@@H](COC(C)(C)C)NC(=O)[C@H](CC1=CC=C(O)C=C1)NC(=O)[C@H](CO)NC(=O)[C@H](CC1=CNC2=C1C=CC=C2)NC(=O)[C@H](CC1=CN=CN1)NC(=O)[C@@H]1CCC(=O)N1	S2	P	0.655	Out of AD
DESLORELIN	57773-65-6	CCNC(=O)[C@@H]1CCCN1C(=O)[C@H](CCCNC(N)=N)NC(=O)[C@H](CC(C)C)NC(=O)[C@@H](CC1=CNC2=C1C=CC=C2)NC(=O)[C@H](CC1=CC=C(O)C=C1)NC(=O)[C@H](CO)NC(=O)[C@H](CC1=CNC2=C1C=CC=C2)NC(=O)[C@H](CC1=CNC=N1)NC(=O)[C@@H]1CCC(=O)N1	S2	P	0.645	Out of AD
DIFLORASONE	2557-49-5	[H][C@@]12C[C@H](C)[C@](O)(C(=O)CO)[C@@]1(C)C[C@H](O)[C@@]1(F)[C@@]2([H])C[C@H](F)C2=CC(=O)C=C[C@]12C	S9	P	0.645
FLUDROCORTISONE	127-31-1	C[C@]12C[C@H](O)[C@@]3(F)[C@@H](CCC4=CC(=O)CC[C@]34C)[C@@H]1CC[C@]2(O)C(=O)CO	S9	P	0.645
FLUMETHASONE	2135-17-3	C[C@@H]1C[C@H]2[C@@H]3C[C@H](F)C4=CC(=O)C=C[C@]4(C)[C@@]3(F)[C@@H](O)C[C@]2(C)[C@@]1(O)C(=O)CO	S9	P	0.645
GHRP-6	87616-84-0	C[C@H](NC(=O)[C@@H](CC1=CNC2=C1C=CC=C2)NC(=O)[C@@H](N)CC1=CN=CN1)C(=O)N[C@@H](CC1=CNC2=C1C=CC=C2)C(=O)N[C@H](CC1=CC=CC=C1)C(=O)N[C@@H](CCCCN)C(N)=O	S2	P	0.645	Out of AD
IPAMORELIN	170851-70-4	CC(C)(N)C(=O)N[C@@H](CC1C=NC=N1)C(=O)N[C@H](CC1=CC2=CC=CC=C2C=C1)C(=O)N[C@H](CC1=CC=CC=C1)C(=O)N[C@@H](CCCCN)C(N)=O	S2	P	0.645	Out of AD
LEUPRORELIN	53714-56-0	CCNC(=O)[C@@H]1CCCN1C(=O)[C@H](CCCNC(N)=N)NC(=O)[C@H](CC(C)C)NC(=O)[C@@H](CC(C)C)NC(=O)[C@H](CC1=CC=C(O)C=C1)NC(=O)[C@H](CO)NC(=O)[C@H](CC1=CNC2=C1C=CC=C2)NC(=O)[C@H](CC1=CNC=N1)NC(=O)[C@@H]1CCC(=O)N1	S2	P	0.645	Out of AD
NAFARELIN	76932-56-4	CC(C)C[C@H](NC(=O)[C@@H](CC1=CC2=C(C=CC=C2)C=C1)NC(=O)[C@H](CC1=CC=C(O)C=C1)NC(=O)[C@H](CO)NC(=O)[C@H](CC1=CNC2=CC=CC=C12)NC(=O)[C@H](CC1=CNC=N1)NC(=O)[C@@H]1CCC(=O)N1)C(=O)N[C@@H](CCCNC(N)=N)C(=O)N1CCC[C@H]1C(=O)NCC(N)=O	S2	P	0.645	Out of AD
AMILORIDE	2609-46-3	NC(=N)NC(=O)C1=NC(Cl)=C(N)N=C1N	S5	P	0.64
MELDONIUM	76144-81-5	C[N+](C)(C)NCCC([O-])=O	S4	P	0.64	Out of AD
SERMORELIN	86168-78-7	CC[C@H](C)[C@H](NC(=O)[C@H](C)NC(=O)[C@H](CC(O)=O)NC(=O)[C@H](C)NC(=O)[C@@H](N)CC1=CC=C(O)C=C1)C(=O)N[C@@H](CC1=CC=CC=C1)C(=O)N[C@@H]([C@@H](C)O)C(=O)N[C@@H](CC(N)=O)C(=O)N[C@@H](CO)C(=O)N[C@@H](CC1=CC=C(O)C=C1)C(=O)N[C@@H](CCCNC(N)=N)C(=O)N[C@@H](CCCCN)C(=O)N[C@@H](C(C)C)C(=O)N[C@@H](CC(C)C)C(=O)NCC(=O)N[C@@H](CCC(N)=O)C(=O)N[C@@H](CC(C)C)C(=O)N[C@@H](CO)C(=O)N[C@@H](C)C(=O)N[C@@H](CCCNC(N)=N)C(…	S2	P	0.637	Out of AD
TESAMORELIN	218949-48-5	CC\C=C\CC(=O)N[C@@H](CC1=CC=C(O)C=C1)C(=O)N[C@@H](C)C(=O)N[C@@H](CC(O)=O)C(=O)N[C@@H](C)C(=O)N[C@@H]([C@@H](C)CC)C(=O)N[C@@H](CC1=CC=CC=C1)C(=O)N[C@@H]([C@@H](C)O)C(=O)N[C@@H](CC(N)=O)C(=O)N[C@@H](CO)C(=O)N[C@@H](CC1=CC=C(O)C=C1)C(=O)N[C@@H](CCCNC(N)=N)C(=O)N[C@@H](CCCCN)C(=O)N[C@@H](C(C)C)C(=O)N[C@@H](CC(C)C)C(=O)NCC(=O)N[C@@H](CCC(N)=O)C(=O)N[C@@H](CC(C)C)C(=O)N[C@@H](CO)C(=O)N[C@@H](C)C(=O)N[C…	S2	P	0.637	Out of AD
ETILEFRINE	709-55-7	CCNCC(O)C1=CC=CC(O)=C1	S6	P	0.635
HYDROCORTISONE	50-23-7	C[C@]12C[C@H](O)[C@H]3[C@@H](CCC4=CC(=O)CC[C@]34C)[C@@H]1CC[C@]2(O)C(=O)CO	S9	P	0.635
BITOLTEROL	30392-40-6	CC1=CC=C(C=C1)C(=O)OC1=C(OC(=O)C2=CC=C(C)C=C2)C=C(C=C1)C(O)CNC(C)(C)C	S3	P	0.63
FLUCLORONIDE	3693-39-8	[H][C@@]12C[C@@]3([H])[C@]4([H])C[C@H](F)C5=CC(=O)C=C[C@]5(C)[C@@]4(Cl)[C@@H](Cl)C[C@]3(C)[C@@]1(OC(C)(C)O2)C(=O)CO	S9	P	0.63
LANDIOLOL	133242-30-5	CC1(C)OC[C@@H](COC(=O)CCC2=CC=C(OC[C@@H](O)CNCCNC(=O)N3CCOCC3)C=C2)O1	P1	P	0.63
YK-11	1370003-76-1	[H][C@@]12CC[C@]3(OC(C)(OC)O\C3=C\C(=O)OC)[C@@]1(C)CC[C@]1([H])[C@@]3([H])CCC(=O)C=C3CC[C@@]21[H]	S1	P	0.63
CELIPROLOL	56980-93-9	CCN(CC)C(=O)NC1=CC(C(C)=O)=C(OCC(O)CNC(C)(C)C)C=C1	P1	P	0.62
DEFLAZACORT	14484-47-0	[H][C@@]12C[C@@]3([H])[C@]4([H])CCC5=CC(=O)C=C[C@]5(C)[C@@]4([H])[C@@H](O)C[C@]3(C)[C@@]1(N=C(C)O2)C(=O)COC(C)=O	S9	P	0.62
DIFLUPREDNATE	23674-86-4	[H][C@@]12CC[C@](OC(=O)CCC)(C(=O)COC(C)=O)[C@@]1(C)C[C@H](O)[C@@]1(F)[C@@]2([H])C[C@H](F)C2=CC(=O)C=C[C@]12C	S9	P	0.62
FLUOCINONIDE	356-12-7	CC(=O)OCC(=O)[C@@]12OC(C)(C)O[C@@H]1C[C@H]1[C@@H]3C[C@H](F)C4=CC(=O)C=C[C@]4(C)[C@@]3(F)[C@@H](O)C[C@]21C	S9	P	0.62
HALCINONIDE	3093-35-4	CC1(C)O[C@@H]2C[C@H]3[C@@H]4CCC5=CC(=O)CC[C@]5(C)[C@@]4(F)[C@@H](O)C[C@]3(C)[C@@]2(O1)C(=O)CCl	S9	P	0.62
INDACATEROL	312753-06-3	CCC1=C(CC)C=C2CC(CC2=C1)NC[C@H](O)C1=C2C=CC(=O)NC2=C(O)C=C1	S3	P	0.615
NEBIVOLOL	99200-09-6	OC(CNCC(O)C1CCC2=C(O1)C=CC(F)=C2)C1CCC2=CC(F)=CC=C2O1	P1	P	0.615
NICOMORPHINE	639-48-5	CN1CC[C@]23[C@H]4OC5=C(OC(=O)C6=CN=CC=C6)C=CC(C[C@@H]1[C@@H]2C=C[C@@H]4OC(=O)C1=CN=CC=C1)=C35	S7	P	0.615
AMCINONIDE	51022-69-6	CC(=O)OCC(=O)[C@@]12OC3(CCCC3)O[C@@H]1C[C@H]1[C@@H]3CCC4=CC(=O)C=C[C@]4(C)[C@@]3(F)[C@@H](O)C[C@]21C	S9	P	0.61
ATENOLOL	29122-68-7	CC(C)NCC(O)COC1=CC=C(CC(N)=O)C=C1	P1	P	0.61
BUCINDOLOL	71119-11-4	CC(C)(CC1=CNC2=C1C=CC=C2)NCC(O)COC1=C(C=CC=C1)C#N	P1	P	0.61
BUDESONIDE	51333-22-3	CCCC1O[C@@H]2C[C@H]3[C@@H]4CCC5=CC(=O)C=C[C@]5(C)[C@H]4[C@@H](O)C[C@]3(C)[C@@]2(O1)C(=O)CO	S9	P	0.61
CARVEDILOL	72956-09-3	COC1=C(OCCNCC(O)COC2=CC=CC3=C2C2=C(N3)C=CC=C2)C=CC=C1	P1	P	0.61
CICLESONIDE	141845-82-1	[H][C@@]12CCC3=CC(=O)C=C[C@]3(C)[C@@]1([H])[C@@H](O)C[C@@]1(C)[C@H]2C[C@H]2O[C@H](O[C@@]12C(=O)COC(=O)C(C)C)C1CCCCC1	S9	P	0.61
DEXTROMORAMIDE	357-56-2	C[C@H](CN1CCOCC1)C(C(=O)N1CCCC1)(C1=CC=CC=C1)C1=CC=CC=C1	S7	P	0.61
NORFENEFRINE	536-21-0	NCC(O)C1=CC=CC(O)=C1	S6	P	0.61
OCTOPAMINE	104-14-3	NCC(O)C1=CC=C(O)C=C1	S6	P	0.61
OLODATEROL	868049-49-4	COC1=CC=C(CC(C)(C)NC[C@H](O)C2=C3OCC(=O)NC3=CC(O)=C2)C=C1	S3	P	0.61
FENCAMINE	28947-50-4	CC(CC1=CC=CC=C1)N(C)CCNC1=NC2=C(N1C)C(=O)N(C)C(=O)N2C	S6	P	0.605
TABIMORELIN	193079-69-5	CNC(=O)[C@@H](CC1=CC=CC=C1)N(C)C(=O)[C@@H](CC1=CC2=C(C=CC=C2)C=C1)N(C)C(=O)\C=C\CC(C)(C)N	S2	P	0.605
FLUNISOLIDE	3385-03-3	CC1(C)O[C@@H]2C[C@H]3[C@@H]4C[C@H](F)C5=CC(=O)C=C[C@]5(C)[C@H]4[C@@H](O)C[C@]3(C)[C@@]2(O1)C(=O)CO	S9	P	0.6
TIMOLOL	26839-75-8	CC(C)(C)NC[C@H](O)COC1=NSN=C1N1CCOCC1	P1	P	0.59
BETAMETHASONE	378-44-9	[H][C@@]12C[C@H](C)[C@](O)(C(=O)CO)[C@@]1(C)C[C@H](O)[C@@]1(F)[C@@]2([H])CCC2=CC(=O)C=C[C@]12C	S9	P	0.585
CORTISONE	53-06-5	[H][C@@]12CC[C@](O)(C(=O)CO)[C@@]1(C)CC(=O)[C@@]1([H])[C@@]2([H])CCC2=CC(=O)CC[C@]12C	S9	P	0.585
DEXAMETHASONE	50-02-2	[H][C@@]12C[C@@H](C)[C@](O)(C(=O)CO)[C@@]1(C)C[C@H](O)[C@@]1(F)[C@@]2([H])CCC2=CC(=O)C=C[C@]12C	S9	P	0.585
METHYLPREDNISOLONE	83-43-2	[H][C@@]12CC[C@](O)(C(=O)CO)[C@@]1(C)C[C@H](O)[C@@]1([H])[C@@]2([H])C[C@H](C)C2=CC(=O)C=C[C@]12C	S9	P	0.585
BAMBUTEROL	81732-65-2	CN(C)C(=O)OC1=CC(=CC(OC(=O)N(C)C)=C1)C(O)CNC(C)(C)C	S3	P	0.58
DESONIDE	638-94-8	CC1(C)O[C@@H]2C[C@H]3[C@@H]4CCC5=CC(=O)C=C[C@]5(C)[C@H]4[C@@H](O)C[C@]3(C)[C@@]2(O1)C(=O)CO	S9	P	0.58
FENETYLLINE	3736-08-1	CC(CC1=CC=CC=C1)NCCN1C=NC2=C1C(=O)N(C)C(=O)N2C	S6	P	0.58
OXYMORPHONE	76-41-5	CN1CC[C@]23[C@H]4OC5=C(O)C=CC(C[C@@H]1[C@]2(O)CCC4=O)=C35	S7	P	0.58
PEMOLINE	2152-34-3	NC1=NC(=O)C(O1)C1=CC=CC=C1	S6	P	0.575
BAZEDOXIFENE	198481-32-2	CC1=C(N(CC2=CC=C(OCCN3CCCCCC3)C=C2)C2=C1C=C(O)C=C2)C1=CC=C(O)C=C1	S4	P	0.57
FLUOCINOLONE	807-38-5	[H][C@@]12C[C@@H](O)[C@](O)(C(=O)CO)[C@@]1(C)C[C@H](O)[C@@]1(F)[C@@]2([H])C[C@H](F)C2=CC(=O)C=C[C@]12C	S9	P	0.565
RALOXIFENE	84449-90-1	OC1=CC=C(C=C1)C1=C(C(=O)C2=CC=C(OCCN3CCCCC3)C=C2)C2=CC=C(O)C=C2S1	S4	P	0.565
TORASEMIDE	56211-40-6	CC(C)NC(=O)NS(=O)(=O)C1=C(NC2=CC(C)=CC=C2)C=CN=C1	S5	P	0.565
TRIAMCINOLONE	124-94-7	[H][C@@]12C[C@@H](O)[C@](O)(C(=O)CO)[C@@]1(C)C[C@H](O)[C@@]1(F)[C@@]2([H])CCC2=CC(=O)C=C[C@]12C	S9	P	0.565
ARFORMOTEROL	67346-49-0	COC1=CC=C(C[C@@H](C)NC[C@H](O)C2=CC(NC=O)=C(O)C=C2)C=C1	S3	N	0.56
BUPRENORPHINE	52485-79-7	[H][C@@]12OC3=C(O)C=CC4=C3[C@@]11CCN(CC3CC3)[C@H](C4)[C@]11CC[C@@]2(OC)[C@]([H])(C1)[C@](C)(O)C(C)(C)C	S7	N	0.56
FORMOTEROL	73573-87-2	COC1=CC=C(C[C@H](C)NC[C@@H](O)C2=CC(NC=O)=C(O)C=C2)C=C1	S3	N	0.56
ISOPROTERENOL	7683-59-2	CC(C)NCC(O)C1=CC=C(O)C(O)=C1	S3	N	0.56
NADOLOL	42200-33-9	CC(C)(C)NCC(O)COC1=CC=CC2=C1CC(O)C(O)C2	P1	N	0.56
TALINOLOL	57460-41-0	CC(C)(C)NCC(O)COC1=CC=C(NC(=O)NC2CCCCC2)C=C1	P1	N	0.56
ACEBUTOLOL	37517-30-9	CCCC(=O)NC1=CC(C(C)=O)=C(OCC(O)CNC(C)C)C=C1	P1	N	0.555
PARAMETHASONE	53-33-8	C[C@@H]1C[C@H]2[C@@H]3C[C@H](F)C4=CC(=O)C=C[C@]4(C)[C@H]3[C@@H](O)C[C@]2(C)[C@@]1(O)C(=O)CO	S9	N	0.555
PROCATEROL	72332-33-3	CC[C@@H](NC(C)C)[C@@H](O)C1=CC=C(O)C2=C1C=CC(=O)N2	S3	N	0.555
ALCLOMETASONE	67452-97-5	[H][C@@]12C[C@@H](C)[C@](O)(C(=O)CO)[C@@]1(C)C[C@H](O)[C@@]1([H])[C@@]2([H])[C@H](Cl)CC2=CC(=O)C=C[C@]12C	S9	N	0.55
ANAMORELIN	249921-19-5	CN(C)N(C)C(=O)[C@@]1(CC2=CC=CC=C2)CCCN(C1)C(=O)[C@@H](CC1=CNC2=CC=CC=C12)NC(=O)C(C)(C)N	S2	N	0.55
BECLOMETASONE	4419-39-0	C[C@H]1C[C@H]2[C@@H]3CCC4=CC(=O)C=C[C@]4(C)[C@@]3(Cl)[C@@H](O)C[C@]2(C)[C@@]1(O)C(=O)CO	S9	N	0.55
BECLOMETHASONE	4419-39-0	C[C@H]1C[C@H]2[C@@H]3CCC4=CC(=O)C=C[C@]4(C)[C@@]3(Cl)[C@@H](O)C[C@]2(C)[C@@]1(O)C(=O)CO	S9	N	0.55
FLURANDRENOLIDE	1524-88-5	CC1(C)O[C@@H]2C[C@H]3[C@@H]4C[C@H](F)C5=CC(=O)CC[C@]5(C)[C@H]4[C@@H](O)C[C@]3(C)[C@@]2(O1)C(=O)CO	S9	N	0.55
OXYCODONE	76-42-6	[H][C@@]12OC3=C(OC)C=CC4=C3[C@@]11CCN(C)[C@H](C4)[C@]1(O)CCC2=O	S7	N	0.55
PREDNISONE	53-03-2	C[C@]12CC(=O)[C@H]3[C@@H](CCC4=CC(=O)C=C[C@]34C)[C@@H]1CC[C@]2(O)C(=O)CO	S9	N	0.55
CHLORTALIDONE	77-36-1	NS(=O)(=O)C1=C(Cl)C=CC(=C1)C1(O)NC(=O)C2=CC=CC=C12	S5	N	0.545
CHLORTHALIDONE	77-36-1	NS(=O)(=O)C1=C(Cl)C=CC(=C1)C1(O)NC(=O)C2=CC=CC=C12	S5	N	0.545
FG-4592	808118-40-3	CC1=C2C=C(OC3=CC=CC=C3)C=CC2=C(O)C(=N1)C(=O)NCC(O)=O	S2	N	0.545
RITODRINE	26652-09-5	C[C@H](NCCC1=CC=C(O)C=C1)[C@H](O)C1=CC=C(O)C=C1	S3	N	0.545
HEXOPRENALINE	3215-70-1	OC(CNCCCCCCNCC(O)C1=CC=C(O)C(O)=C1)C1=CC=C(O)C(O)=C1	S3	N	0.53
FENOTEROL	13392-18-2	CC(CC1=CC=C(O)C=C1)NCC(O)C1=CC(O)=CC(O)=C1	S3	N	0.515
MACIMORELIN	381231-18-1	CC(C)(N)C(=O)N[C@H](CC1=CNC2=CC=CC=C12)C(=O)N[C@H](CC1=CNC2=CC=CC=C12)NC=O	S2	N	0.515
PRALMORELIN	158861-67-7	C[C@@H](N)C(=O)N[C@H](CC1=CC2=CC=CC=C2C=C1)C(=O)N[C@@H](C)C(=O)N[C@@H](CC1=CNC2=CC=CC=C12)C(=O)N[C@H](CC1=CC=CC=C1)C(=O)N[C@@H](CCCCN)C(N)=O	S2	N	0.515	Out of AD
SOTALOL	3930-20-9	CC(C)NCC(O)C1=CC=C(NS(C)(=O)=O)C=C1	P1	N	0.515
PREDNISOLONE	50-24-8	C[C@]12C[C@H](O)[C@H]3[C@@H](CCC4=CC(=O)C=C[C@]34C)[C@@H]1CC[C@]2(O)C(=O)CO	S9	N	0.51
RACTOPAMINE	97825-25-7	CC(CCC1=CC=C(O)C=C1)NCC(O)C1=CC=C(O)C=C1	S1	N	0.51
SALMETEROL	89365-50-4	OCC1=C(O)C=CC(=C1)C(O)CNCCCCCCOCCCCC1=CC=CC=C1	S3	N	0.51
VILANTEROL	503068-34-6	OCC1=C(O)C=CC(=C1)[C@@H](O)CNCCCCCCOCCOCC1=C(Cl)C=CC=C1Cl	S3	N	0.51
